# Supplementary material for: A Systematic Review of Laser Photobiomodulation Dosimetry and Treatment Protocols in the Management of Medications-Related Osteonecrosis of the Jaws: A Rationalised Consensus for Future Randomised Controlled Clinical Trials
Source: Pharmaceuticals (Basel). 2024 Jul 31;17(8):1011. doi: 10.3390/ph17081011 (PMC11357434; doi:10.3390/ph17081011)
Supplement: Supplementary file 1 [file pharmaceuticals-17-01011-s001.zip]

Archive with 1 entries (1 files):
- pharmaceuticals-3072619-supplementary.pdf
